# Supplementary material for: Cell surface fluctuations regulate early embryonic lineage sorting
Source: Cell. 2022 Mar 3;185(5):777–793.e20. doi: 10.1016/j.cell.2022.01.022 (PMC8896887; doi:10.1016/j.cell.2022.01.022)
Supplement: Table S1. Highly modulated actin-cytoskeleton-related genes in ICM cells through E3.5 to E4.5, related to Figure 1 — (A) Actin-cytoskeleton genes list based on Go terms. (B) Actin-cytoskeleton genes based on the listed Go terms. (C) Highly modulated actin-cytoskeleton-related genes in ICM cells through E3.5 to E4.5. [file mmc1.xlsx]

## Sheet: A_go table
GO number	Biological process	Database
GO:0007155	cell adhesion	Ensembl 87
GO:0008092	cytoskeletal protein binding
GO:0030029	actin filament-based process
GO:0044380	protein localization to cytoskeleton
GO:0022607	cellular component assembly
GO:0016043	cellular component organization
GO:0051666	actin cortical patch localization
GO:0032187	actomyosin contractile ring localization
GO:0040011	locomotion
GO:0031345	negative regulation of cell projection organization
GO:0032233	positive regulation of actin filament bundle assembly
GO:0010770	positive regulation of cell morphogenesis involved in differentiation
GO:0007010	cytoskeleton organization
GO:0009986	cell surface
GO:0005886	plasma membrane
GO:0042995	cell projection
GO:0098862	cluster of actin-based cell projections
GO:0005938	cell cortex
GO:0005856	cytoskeleton
GO:0005925	focal adhesion
GO:0031012	extracellular matrix
GO:0050840	extracellular matrix binding
GO:0005201	extracellular matrix structural constituent
GO:0016043	cellular component organization	amiGO
GO:0040011	locomotion
GO:0010770	positive regulation of cell morphogenesis involved in differentiation
GO:0098862	cluster of actin-based cell projections

## Sheet: B_gene list
Ensembl ID	Gene name
ENSMUSG00000000001	Gnai3
ENSMUSG00000000049	Apoh
ENSMUSG00000000058	Cav2
ENSMUSG00000000125	Wnt3
ENSMUSG00000000126	Wnt9a
ENSMUSG00000000127	Fer
ENSMUSG00000000131	Xpo6
ENSMUSG00000000134	Tfe3
ENSMUSG00000000142	Axin2
ENSMUSG00000000149	Gna12
ENSMUSG00000000157	Itgb2l
ENSMUSG00000000216	Scnn1g
ENSMUSG00000000223	Drp2
ENSMUSG00000000244	Tspan32
ENSMUSG00000000248	Clec2g
ENSMUSG00000000263	Glra1
ENSMUSG00000000275	Trim25
ENSMUSG00000000290	Itgb2
ENSMUSG00000000303	Cdh1
ENSMUSG00000000305	Cdh4
ENSMUSG00000000320	Alox12
ENSMUSG00000000325	Arvcf
ENSMUSG00000000326	Comt
ENSMUSG00000000355	Mcts1
ENSMUSG00000000385	Tmprss2
ENSMUSG00000000392	Fap
ENSMUSG00000000402	Egfl6
ENSMUSG00000000409	Lck
ENSMUSG00000000416	Cttnbp2
ENSMUSG00000000435	Myf5
ENSMUSG00000000440	Pparg
ENSMUSG00000000441	Raf1
ENSMUSG00000000486	Sept1
ENSMUSG00000000489	Pdgfb
ENSMUSG00000000530	Acvrl1
ENSMUSG00000000531	Grasp
ENSMUSG00000000532	Acvr1b
ENSMUSG00000000552	Zfp385a
ENSMUSG00000000555	Itga5
ENSMUSG00000000560	Gabra2
ENSMUSG00000000562	Adora3
ENSMUSG00000000567	Sox9
ENSMUSG00000000579	Dynlt1c
ENSMUSG00000000600	Krit1
ENSMUSG00000000606	Vmn2r88
ENSMUSG00000000617	Grm6
ENSMUSG00000000627	Sema4f
ENSMUSG00000000631	Myo18a
ENSMUSG00000000632	Sez6
ENSMUSG00000000682	Cd52
ENSMUSG00000000708	Kat2b
ENSMUSG00000000711	Rab5b
ENSMUSG00000000738	Spg7
ENSMUSG00000000753	Serpinf1
ENSMUSG00000000759	Tubgcp3
ENSMUSG00000000766	Oprm1
ENSMUSG00000000787	Ddx3x
ENSMUSG00000000794	Kcnn3
ENSMUSG00000000805	Car4
ENSMUSG00000000817	Fasl
ENSMUSG00000000826	Dnajc5
ENSMUSG00000000838	Fmr1
ENSMUSG00000000881	Dlg3
ENSMUSG00000000901	Mmp11
ENSMUSG00000000915	Hip1r
ENSMUSG00000000957	Mmp14
ENSMUSG00000000958	Slc7a7
ENSMUSG00000000982	Ccl3
ENSMUSG00000001014	Icam4
ENSMUSG00000001020	S100a4
ENSMUSG00000001025	S100a6
ENSMUSG00000001027	Scn4a
ENSMUSG00000001029	Icam2
ENSMUSG00000001034	Mapk7
ENSMUSG00000001036	Epn2
ENSMUSG00000001039	B9d1
ENSMUSG00000001105	Ift20
ENSMUSG00000001119	Col6a1
ENSMUSG00000001123	Lgals9
ENSMUSG00000001128	Cfp
ENSMUSG00000001131	Timp1
ENSMUSG00000001138	Cnnm3
ENSMUSG00000001151	Pcnt
ENSMUSG00000001155	Ftcd
ENSMUSG00000001173	Ocrl
ENSMUSG00000001175	Calm1
ENSMUSG00000001211	Agpat3
ENSMUSG00000001225	Slc26a3
ENSMUSG00000001227	Sema6b
ENSMUSG00000001240	Ramp2
ENSMUSG00000001247	Lsr
ENSMUSG00000001249	Hpn
ENSMUSG00000001260	Gabrg1
ENSMUSG00000001281	Itgb7
ENSMUSG00000001300	Efnb2
ENSMUSG00000001323	Srr
ENSMUSG00000001334	Fndc5
ENSMUSG00000001349	Cnn1
ENSMUSG00000001416	Cct3
ENSMUSG00000001424	Snd1
ENSMUSG00000001435	Col18a1
ENSMUSG00000001441	Npepps
ENSMUSG00000001467	Cyp51
ENSMUSG00000001473	Tubb6
ENSMUSG00000001494	Sost
ENSMUSG00000001506	Col1a1
ENSMUSG00000001507	Itga3
ENSMUSG00000001508	Sgca
ENSMUSG00000001521	Tulp3
ENSMUSG00000001525	Tubb5
ENSMUSG00000001552	Jup
ENSMUSG00000001630	Stk38l
ENSMUSG00000001657	Hoxc8
ENSMUSG00000001687	Ubl3
ENSMUSG00000001729	Akt1
ENSMUSG00000001739	Cldn15
ENSMUSG00000001741	Il16
ENSMUSG00000001750	Tcirg1
ENSMUSG00000001761	Smo
ENSMUSG00000001763	Tspan33
ENSMUSG00000001773	Folh1
ENSMUSG00000001804	Dsg4
ENSMUSG00000001827	Folr1
ENSMUSG00000001833	Sept7
ENSMUSG00000001847	Rac1
ENSMUSG00000001855	Nup214
ENSMUSG00000001864	Aif1l
ENSMUSG00000001870	Ltbp1
ENSMUSG00000001918	Slc1a5
ENSMUSG00000001930	Vwf
ENSMUSG00000001946	Esam
ENSMUSG00000001964	Emd
ENSMUSG00000001985	Grik3
ENSMUSG00000001986	Gria3
ENSMUSG00000002006	Pdzd4
ENSMUSG00000002020	Ltbp2
ENSMUSG00000002031	Ift46
ENSMUSG00000002032	Tmem25
ENSMUSG00000002055	Spag5
ENSMUSG00000002058	Unc119
ENSMUSG00000002100	Mybpc3
ENSMUSG00000002104	Rapsn
ENSMUSG00000002233	Rhoc
ENSMUSG00000002289	Angptl4
ENSMUSG00000002308	Cd320
ENSMUSG00000002341	Ncan
ENSMUSG00000002365	Snx9
ENSMUSG00000002413	Braf
ENSMUSG00000002458	Rgs19
ENSMUSG00000002459	Rgs20
ENSMUSG00000002486	Tchp
ENSMUSG00000002489	Tiam1
ENSMUSG00000002504	Slc9a3r2
ENSMUSG00000002524	Puf60
ENSMUSG00000002546	Golga2
ENSMUSG00000002565	Scin
ENSMUSG00000002580	Mien1
ENSMUSG00000002602	Axl
ENSMUSG00000002603	Tgfb1
ENSMUSG00000002633	Shh
ENSMUSG00000002688	Prkd1
ENSMUSG00000002741	Ykt6
ENSMUSG00000002771	Grin2d
ENSMUSG00000002799	Jag2
ENSMUSG00000002812	Flii
ENSMUSG00000002831	Plin4
ENSMUSG00000002870	Mcm2
ENSMUSG00000002871	Tpra1
ENSMUSG00000002885	Adgre5
ENSMUSG00000002897	Il17ra
ENSMUSG00000002900	Lamb1
ENSMUSG00000002910	Arrdc2
ENSMUSG00000002944	Cd36
ENSMUSG00000002957	Ap2a2
ENSMUSG00000002980	Bcam
ENSMUSG00000002983	Relb
ENSMUSG00000002985	Apoe
ENSMUSG00000002997	Prkar2b
ENSMUSG00000003032	Klf4
ENSMUSG00000003037	Rab8a
ENSMUSG00000003051	Elf3
ENSMUSG00000003070	Efna2
ENSMUSG00000003099	Ppp5c
ENSMUSG00000003123	Lipe
ENSMUSG00000003131	Pafah1b2
ENSMUSG00000003153	Slc2a3
ENSMUSG00000003161	Sri
ENSMUSG00000003200	Sh3gl1
ENSMUSG00000003227	Edar
ENSMUSG00000003228	Grk5
ENSMUSG00000003234	Abcf3
ENSMUSG00000003269	Cyth2
ENSMUSG00000003279	Dlgap1
ENSMUSG00000003283	Hck
ENSMUSG00000003308	Keap1
ENSMUSG00000003316	Glg1
ENSMUSG00000003341	Atp8b3
ENSMUSG00000003352	Cacnb3
ENSMUSG00000003378	Grik5
ENSMUSG00000003379	Cd79a
ENSMUSG00000003380	Rabac1
ENSMUSG00000003411	Rab3b
ENSMUSG00000003420	Fcgrt
ENSMUSG00000003429	Rps11
ENSMUSG00000003452	Bicd1
ENSMUSG00000003458	Ncstn
ENSMUSG00000003476	Crhr2
ENSMUSG00000003534	Ddr1
ENSMUSG00000003546	Klc4
ENSMUSG00000003573	Homer3
ENSMUSG00000003575	Crtc1
ENSMUSG00000003665	Has1
ENSMUSG00000003779	Kif20a
ENSMUSG00000003814	Calr
ENSMUSG00000003872	Lin7b
ENSMUSG00000003882	Il7r
ENSMUSG00000003934	Efnb3
ENSMUSG00000003970	Rpl8
ENSMUSG00000003974	Grm3
ENSMUSG00000004040	Stat3
ENSMUSG00000004043	Stat5a
ENSMUSG00000004044	Ptrf
ENSMUSG00000004054	Map3k11
ENSMUSG00000004056	Akt2
ENSMUSG00000004069	Dnaja3
ENSMUSG00000004070	Hmox2
ENSMUSG00000004085	Zak
ENSMUSG00000004098	Col5a3
ENSMUSG00000004264	Phb2
ENSMUSG00000004266	Ptpn6
ENSMUSG00000004267	Eno2
ENSMUSG00000004296	Il12b
ENSMUSG00000004317	Clcn5
ENSMUSG00000004319	Clcn3
ENSMUSG00000004415	Col26a1
ENSMUSG00000004451	Ralb
ENSMUSG00000004455	Ppp1cc
ENSMUSG00000004462	Tbccd1
ENSMUSG00000004530	Coro1c
ENSMUSG00000004558	Ndrg2
ENSMUSG00000004567	Mcoln1
ENSMUSG00000004568	Arhgef18
ENSMUSG00000004591	Pkn2
ENSMUSG00000004609	Cd33
ENSMUSG00000004613	Lim2
ENSMUSG00000004626	Stxbp2
ENSMUSG00000004631	Sgce
ENSMUSG00000004637	Wwox
ENSMUSG00000004654	Ghrhr
ENSMUSG00000004655	Aqp1
ENSMUSG00000004665	Cnn2
ENSMUSG00000004677	Myo9b
ENSMUSG00000004707	Ly9
ENSMUSG00000004709	Cd244
ENSMUSG00000004730	Adgre1
ENSMUSG00000004768	Rab23
ENSMUSG00000004771	Rab11a
ENSMUSG00000004814	Ccl24
ENSMUSG00000004815	Dgkq
ENSMUSG00000004843	Chmp2b
ENSMUSG00000004865	Srpk1
ENSMUSG00000004891	Nes
ENSMUSG00000004892	Bcan
ENSMUSG00000004894	Hapln2
ENSMUSG00000004936	Map2k1
ENSMUSG00000004948	Zp3
ENSMUSG00000004951	Hspb1
ENSMUSG00000004952	Rasa4
ENSMUSG00000004961	Syt5
ENSMUSG00000005034	Prkacb
ENSMUSG00000005057	Sh2b2
ENSMUSG00000005087	Cd44
ENSMUSG00000005089	Slc1a2
ENSMUSG00000005103	Wdr1
ENSMUSG00000005107	Slc2a9
ENSMUSG00000005124	Wisp1
ENSMUSG00000005125	Ndrg1
ENSMUSG00000005148	Klf5
ENSMUSG00000005220	Corin
ENSMUSG00000005237	Dnah2
ENSMUSG00000005268	Prlr
ENSMUSG00000005312	Ubqln1
ENSMUSG00000005320	Fgfr4
ENSMUSG00000005338	Cadm3
ENSMUSG00000005339	Fcer1a
ENSMUSG00000005355	Casp14
ENSMUSG00000005360	Slc1a3
ENSMUSG00000005370	Msh6
ENSMUSG00000005397	Nid1
ENSMUSG00000005413	Hmox1
ENSMUSG00000005417	Mprip
ENSMUSG00000005469	Prkaca
ENSMUSG00000005483	Dnajb1
ENSMUSG00000005534	Insr
ENSMUSG00000005540	Fcer2a
ENSMUSG00000005580	Adcy9
ENSMUSG00000005615	Pcyt1a
ENSMUSG00000005628	Tmod4
ENSMUSG00000005640	Insrr
ENSMUSG00000005656	Snx6
ENSMUSG00000005672	Kit
ENSMUSG00000005677	Nr1i3
ENSMUSG00000005699	Pard6a
ENSMUSG00000005732	Ranbp1
ENSMUSG00000005763	Cd247
ENSMUSG00000005800	Mmp8
ENSMUSG00000005804	Bloc1s6
ENSMUSG00000005824	Tnfsf14
ENSMUSG00000005846	Rsl1d1
ENSMUSG00000005871	Apc
ENSMUSG00000005891	Prl4a1
ENSMUSG00000005892	Trh
ENSMUSG00000005947	Itgae
ENSMUSG00000005949	Ctns
ENSMUSG00000005952	Trpv1
ENSMUSG00000005958	Ephb3
ENSMUSG00000005980	Dnase1
ENSMUSG00000005986	Ankrd13d
ENSMUSG00000006005	Tpr
ENSMUSG00000006007	Pdc
ENSMUSG00000006021	Kptn
ENSMUSG00000006050	Sra1
ENSMUSG00000006056	Calcoco2
ENSMUSG00000006058	Snf8
ENSMUSG00000006095	Tbcb
ENSMUSG00000006127	Inpp5k
ENSMUSG00000006134	Crkl
ENSMUSG00000006154	Eps8l1
ENSMUSG00000006169	Clint1
ENSMUSG00000006205	Htra1
ENSMUSG00000006216	Clcnkb
ENSMUSG00000006219	Fblim1
ENSMUSG00000006221	Hspb7
ENSMUSG00000006235	Epor
ENSMUSG00000006273	Atp6v1b2
ENSMUSG00000006276	Eps15l1
ENSMUSG00000006299	Aamp
ENSMUSG00000006304	Arpc2
ENSMUSG00000006313	Upk1a
ENSMUSG00000006333	Rps9
ENSMUSG00000006335	Tfpt
ENSMUSG00000006342	Susd2
ENSMUSG00000006344	Ggt5
ENSMUSG00000006345	Ggt1
ENSMUSG00000006356	Crip2
ENSMUSG00000006369	Fbln1
ENSMUSG00000006378	Gcat
ENSMUSG00000006386	Tek
ENSMUSG00000006389	Mpl
ENSMUSG00000006398	Cdc20
ENSMUSG00000006403	Adamts4
ENSMUSG00000006411	Nectin4
ENSMUSG00000006412	Pfdn2
ENSMUSG00000006435	Neurl1a
ENSMUSG00000006445	Epha2
ENSMUSG00000006457	Actn3
ENSMUSG00000006464	Bbs1
ENSMUSG00000006471	Ndor1
ENSMUSG00000006476	Nsmf
ENSMUSG00000006494	Pdk1
ENSMUSG00000006519	Cyba
ENSMUSG00000006538	Ihh
ENSMUSG00000006574	Slc4a1
ENSMUSG00000006575	Rundc3a
ENSMUSG00000006576	Slc4a3
ENSMUSG00000006611	Hfe
ENSMUSG00000006649	Nphs1
ENSMUSG00000006651	Aplp1
ENSMUSG00000006699	Cdc42
ENSMUSG00000006711	D130043K22Rik
ENSMUSG00000006717	Acot13
ENSMUSG00000006731	B4galnt1
ENSMUSG00000006740	Kif5b
ENSMUSG00000006782	Cnp
ENSMUSG00000006800	Sulf2
ENSMUSG00000006906	Stambp
ENSMUSG00000006930	Hap1
ENSMUSG00000006932	Ctnnb1
ENSMUSG00000006948	Klk4
ENSMUSG00000006958	Chrd
ENSMUSG00000007038	Neu1
ENSMUSG00000007041	Clic1
ENSMUSG00000007080	Pole
ENSMUSG00000007097	Atp1a2
ENSMUSG00000007107	Atp1a4
ENSMUSG00000007207	Stx1a
ENSMUSG00000007411	Mark3
ENSMUSG00000007440	Pcdha11
ENSMUSG00000007476	Lrrc8a
ENSMUSG00000007480	Mc5r
ENSMUSG00000007594	Hapln4
ENSMUSG00000007613	Tgfbr1
ENSMUSG00000007617	Homer1
ENSMUSG00000007653	Gabrb2
ENSMUSG00000007655	Cav1
ENSMUSG00000007659	Bcl2l1
ENSMUSG00000007721	Ccdc124
ENSMUSG00000007739	Cct4
ENSMUSG00000007783	Cpt1c
ENSMUSG00000007815	Rhoa
ENSMUSG00000007867	Ift43
ENSMUSG00000007872	Id3
ENSMUSG00000007877	Tcap
ENSMUSG00000007891	Ctsd
ENSMUSG00000007907	Cabs1
ENSMUSG00000007987	Ift22
ENSMUSG00000007989	Fzd3
ENSMUSG00000008035	Mid1ip1
ENSMUSG00000008036	Ap2s1
ENSMUSG00000008090	Fgfrl1
ENSMUSG00000008136	Fhl2
ENSMUSG00000008153	Clstn3
ENSMUSG00000008318	Relt
ENSMUSG00000008475	Arpc5
ENSMUSG00000008590	Htr3b
ENSMUSG00000008601	Rab25
ENSMUSG00000008668	Rps18
ENSMUSG00000008683	Rps15a
ENSMUSG00000008734	Gprc5b
ENSMUSG00000008843	Cldn13
ENSMUSG00000008845	Cd163
ENSMUSG00000008859	Rala
ENSMUSG00000008999	Bmp7
ENSMUSG00000009013	Dynll1
ENSMUSG00000009073	Nf2
ENSMUSG00000009075	Cabp7
ENSMUSG00000009079	Ewsr1
ENSMUSG00000009108	Gnat2
ENSMUSG00000009214	Tmem8c
ENSMUSG00000009246	Trpm5
ENSMUSG00000009281	Rarres2
ENSMUSG00000009291	Pttg1ip
ENSMUSG00000009292	Trpm2
ENSMUSG00000009376	Met
ENSMUSG00000009378	Slc16a12
ENSMUSG00000009394	Syn2
ENSMUSG00000009418	Nav1
ENSMUSG00000009545	Kcnq1
ENSMUSG00000009569	Mkl2
ENSMUSG00000009580	Odam
ENSMUSG00000009621	Vav2
ENSMUSG00000009630	Ppp2cb
ENSMUSG00000009681	Bcr
ENSMUSG00000009687	Fxyd5
ENSMUSG00000009731	Kcnd1
ENSMUSG00000009739	Pou6f1
ENSMUSG00000009772	Nuak2
ENSMUSG00000009828	Ick
ENSMUSG00000009863	Sdhb
ENSMUSG00000009894	Snap47
ENSMUSG00000009900	Wnt3a
ENSMUSG00000009927	Rps25
ENSMUSG00000010021	Kif19a
ENSMUSG00000010044	Zmynd10
ENSMUSG00000010047	Hyal2
ENSMUSG00000010051	Hyal1
ENSMUSG00000010064	Slc38a3
ENSMUSG00000010067	Rassf1
ENSMUSG00000010080	Epn3
ENSMUSG00000010095	Slc3a2
ENSMUSG00000010110	Stx5a
ENSMUSG00000010122	Slc47a1
ENSMUSG00000010154	Spire2
ENSMUSG00000010435	Spaca7
ENSMUSG00000010517	Faf1
ENSMUSG00000010607	Pigyl
ENSMUSG00000010751	Tnfrsf22
ENSMUSG00000010797	Wnt2
ENSMUSG00000010803	Gabra1
ENSMUSG00000010825	Grid2ip
ENSMUSG00000011118	Panx3
ENSMUSG00000011148	Adssl1
ENSMUSG00000011171	Vipr2
ENSMUSG00000011589	Fsd1
ENSMUSG00000011658	Fuz
ENSMUSG00000011751	Sptbn4
ENSMUSG00000011877	Git1
ENSMUSG00000012017	Scarf2
ENSMUSG00000012126	Ubxn11
ENSMUSG00000012282	Wnt8a
ENSMUSG00000012296	Tjap1
ENSMUSG00000012405	Rpl15
ENSMUSG00000012428	Steap4
ENSMUSG00000012429	Mplkip
ENSMUSG00000012443	Kif11
ENSMUSG00000012519	Mlkl
ENSMUSG00000012609	Ttll5
ENSMUSG00000012640	Zfp715
ENSMUSG00000012819	Cdh23
ENSMUSG00000012848	Rps5
ENSMUSG00000012889	Podnl1
ENSMUSG00000013033	Adgrl1
ENSMUSG00000013089	Etv5
ENSMUSG00000013150	Gfod2
ENSMUSG00000013155	Enkd1
ENSMUSG00000013236	Ptprs
ENSMUSG00000013275	Slc41a1
ENSMUSG00000013415	Igf2bp1
ENSMUSG00000013418	B4galnt2
ENSMUSG00000013611	Snx31
ENSMUSG00000013622	Atraid
ENSMUSG00000013629	Cad
ENSMUSG00000013643	Lypd8
ENSMUSG00000013662	Atad1
ENSMUSG00000013663	Pten
ENSMUSG00000013766	Ly6g6e
ENSMUSG00000013921	Clip3
ENSMUSG00000013936	Myl2
ENSMUSG00000014077	Chp1
ENSMUSG00000014158	Trpv4
ENSMUSG00000014164	Klhl3
ENSMUSG00000014195	Dnajc7
ENSMUSG00000014232	Cluap1
ENSMUSG00000014402	Tsg101
ENSMUSG00000014444	Piezo1
ENSMUSG00000014453	Blk
ENSMUSG00000014550	Rbsn
ENSMUSG00000014599	Csf1
ENSMUSG00000014601	Strip1
ENSMUSG00000014609	Chrne
ENSMUSG00000014725	Adam28
ENSMUSG00000014747	Ankrd53
ENSMUSG00000014773	Dll1
ENSMUSG00000014778	Fhod1
ENSMUSG00000014846	Tppp3
ENSMUSG00000014852	Adamts13
ENSMUSG00000014873	Surf2
ENSMUSG00000014932	Yes1
ENSMUSG00000014956	Ppp1cb
ENSMUSG00000015001	Oc90
ENSMUSG00000015002	Efr3a
ENSMUSG00000015085	Entpd2
ENSMUSG00000015143	Actn1
ENSMUSG00000015149	Sirt2
ENSMUSG00000015214	Mtmr1
ENSMUSG00000015222	Map2
ENSMUSG00000015243	Abca1
ENSMUSG00000015314	Slamf6
ENSMUSG00000015316	Slamf1
ENSMUSG00000015340	Cybb
ENSMUSG00000015355	Cd48
ENSMUSG00000015405	Ace2
ENSMUSG00000015452	Ager
ENSMUSG00000015468	Notch4
ENSMUSG00000015476	Prrt1
ENSMUSG00000015533	Itga2
ENSMUSG00000015568	Lpl
ENSMUSG00000015605	Srf
ENSMUSG00000015647	Lama5
ENSMUSG00000015652	Steap1
ENSMUSG00000015653	Steap2
ENSMUSG00000015656	Hspa8
ENSMUSG00000015659	Serac1
ENSMUSG00000015697	Setdb1
ENSMUSG00000015702	Anxa9
ENSMUSG00000015711	Prune1
ENSMUSG00000015721	Nlrp5
ENSMUSG00000015733	Capza2
ENSMUSG00000015745	Plekho1
ENSMUSG00000015750	Aph1a
ENSMUSG00000015766	Eps8
ENSMUSG00000015804	Med28
ENSMUSG00000015812	Gnrh1
ENSMUSG00000015829	Tnr
ENSMUSG00000015839	Nfe2l2
ENSMUSG00000015850	Adamtsl4
ENSMUSG00000015880	Ncapg
ENSMUSG00000015889	Lta4h
ENSMUSG00000015932	Dstn
ENSMUSG00000015947	Fcgr1
ENSMUSG00000015950	Ncf1
ENSMUSG00000015957	Wnt11
ENSMUSG00000015961	Adss
ENSMUSG00000015966	Il17rb
ENSMUSG00000015968	Cacna1d
ENSMUSG00000015994	Fnta
ENSMUSG00000016024	Lbp
ENSMUSG00000016028	Celsr1
ENSMUSG00000016150	Tenm1
ENSMUSG00000016179	Camk1g
ENSMUSG00000016200	Syt14
ENSMUSG00000016255	Tubb1
ENSMUSG00000016283	H2-M2
ENSMUSG00000016319	Slc25a5
ENSMUSG00000016382	Pls3
ENSMUSG00000016487	Ppfibp1
ENSMUSG00000016493	Cd46
ENSMUSG00000016494	Cd34
ENSMUSG00000016495	Plgrkt
ENSMUSG00000016496	Cd274
ENSMUSG00000016498	Pdcd1lg2
ENSMUSG00000016529	Il10
ENSMUSG00000016534	Lamp2
ENSMUSG00000016541	Atxn10
ENSMUSG00000016637	Ift27
ENSMUSG00000016664	Pacsin2
ENSMUSG00000016763	Scube1
ENSMUSG00000016918	Sulf1
ENSMUSG00000016933	Plcg1
ENSMUSG00000016942	Tmprss6
ENSMUSG00000017002	Slpi
ENSMUSG00000017009	Sdc4
ENSMUSG00000017049	Ccdc70
ENSMUSG00000017132	Cyth1
ENSMUSG00000017144	Rnd3
ENSMUSG00000017146	Brca1
ENSMUSG00000017167	Cntnap1
ENSMUSG00000017204	Gsdma
ENSMUSG00000017211	Gsdma2
ENSMUSG00000017286	Glod4
ENSMUSG00000017291	Taok1
ENSMUSG00000017300	Tnnc2
ENSMUSG00000017309	Cd300lg
ENSMUSG00000017344	Vtn
ENSMUSG00000017386	Traf4
ENSMUSG00000017390	Aldoc
ENSMUSG00000017404	Rpl19
ENSMUSG00000017405	Nek8
ENSMUSG00000017412	Cacnb4
ENSMUSG00000017417	Plxdc1
ENSMUSG00000017421	Zfp207
ENSMUSG00000017466	Timp2
ENSMUSG00000017561	Crlf3
ENSMUSG00000017607	Tns4
ENSMUSG00000017631	Abr
ENSMUSG00000017652	Cd40
ENSMUSG00000017670	Elmo2
ENSMUSG00000017697	Ada
ENSMUSG00000017707	Serinc3
ENSMUSG00000017716	Birc5
ENSMUSG00000017733	Eppin
ENSMUSG00000017737	Mmp9
ENSMUSG00000017740	Slc12a5
ENSMUSG00000017756	Slc12a7
ENSMUSG00000017774	Myo1c
ENSMUSG00000017776	Crk
ENSMUSG00000017781	Pitpna
ENSMUSG00000017817	Jph2
ENSMUSG00000017831	Rab5a
ENSMUSG00000017858	Ift52
ENSMUSG00000018001	Cyth3
ENSMUSG00000018008	Cyth4
ENSMUSG00000018012	Rac3
ENSMUSG00000018126	Baiap2l2
ENSMUSG00000018166	Erbb3
ENSMUSG00000018168	Ikzf3
ENSMUSG00000018171	Vmp1
ENSMUSG00000018217	Pmp22
ENSMUSG00000018286	Psmb6
ENSMUSG00000018293	Pfn1
ENSMUSG00000018326	Ywhab
ENSMUSG00000018334	Ksr1
ENSMUSG00000018340	Anxa6
ENSMUSG00000018363	Smurf2
ENSMUSG00000018372	Cep95
ENSMUSG00000018387	Shroom1
ENSMUSG00000018395	Kif3a
ENSMUSG00000018398	Sept8
ENSMUSG00000018411	Mapt
ENSMUSG00000018417	Myo1b
ENSMUSG00000018446	C1qbp
ENSMUSG00000018459	Slc13a3
ENSMUSG00000018474	Chd3
ENSMUSG00000018481	Appbp2
ENSMUSG00000018486	Wnt9b
ENSMUSG00000018500	Adora2b
ENSMUSG00000018507	Trpv2
ENSMUSG00000018509	Cenpv
ENSMUSG00000018547	Pip4k2b
ENSMUSG00000018566	Slc2a4
ENSMUSG00000018567	Gabarap
ENSMUSG00000018569	Cldn7
ENSMUSG00000018583	G3bp1
ENSMUSG00000018589	Glra2
ENSMUSG00000018593	Sparc
ENSMUSG00000018595	Glra4
ENSMUSG00000018620	Mmp20
ENSMUSG00000018623	Mmp7
ENSMUSG00000018634	Crhr1
ENSMUSG00000018669	Cdk5rap3
ENSMUSG00000018697	Aatf
ENSMUSG00000018707	Dync1h1
ENSMUSG00000018736	Ndel1
ENSMUSG00000018774	Cd68
ENSMUSG00000018796	Acsl1
ENSMUSG00000018819	Lsp1
ENSMUSG00000018820	Zfyve27
ENSMUSG00000018830	Myh11
ENSMUSG00000018848	Rars
ENSMUSG00000018849	Wwc1
ENSMUSG00000018900	Slc22a5
ENSMUSG00000018909	Arrb1
ENSMUSG00000018924	Alox15
ENSMUSG00000018965	Ywhah
ENSMUSG00000019066	Rab3d
ENSMUSG00000019102	Aldh3a1
ENSMUSG00000019173	Rab5c
ENSMUSG00000019179	Mdh2
ENSMUSG00000019188	H13
ENSMUSG00000019194	Scn1b
ENSMUSG00000019261	Map1s
ENSMUSG00000019278	Dpep1
ENSMUSG00000019302	Atp6v0a1
ENSMUSG00000019312	Grb7
ENSMUSG00000019320	Noxo1
ENSMUSG00000019326	Aoc3
ENSMUSG00000019359	Gdpd2
ENSMUSG00000019370	Calm3
ENSMUSG00000019429	Ffar3
ENSMUSG00000019433	Gipc1
ENSMUSG00000019437	Tlcd1
ENSMUSG00000019461	Plscr3
ENSMUSG00000019464	Ptger1
ENSMUSG00000019478	Rab4a
ENSMUSG00000019487	Trip10
ENSMUSG00000019489	Cd70
ENSMUSG00000019578	Ubxn6
ENSMUSG00000019647	Sema6a
ENSMUSG00000019699	Akt3
ENSMUSG00000019715	Gle1
ENSMUSG00000019726	Lyst
ENSMUSG00000019768	Esr1
ENSMUSG00000019773	Fbxo5
ENSMUSG00000019779	Frk
ENSMUSG00000019787	Trdn
ENSMUSG00000019790	Stxbp5
ENSMUSG00000019794	Katna1
ENSMUSG00000019803	Nr2e1
ENSMUSG00000019818	Cd164
ENSMUSG00000019820	Utrn
ENSMUSG00000019823	Mical1
ENSMUSG00000019828	Grm1
ENSMUSG00000019831	Wasf1
ENSMUSG00000019834	Slc22a16
ENSMUSG00000019838	Slc16a10
ENSMUSG00000019843	Fyn
ENSMUSG00000019845	Tube1
ENSMUSG00000019846	Lama4
ENSMUSG00000019850	Tnfaip3
ENSMUSG00000019851	Perp
ENSMUSG00000019854	Reps1
ENSMUSG00000019861	Gopc
ENSMUSG00000019865	Nmbr
ENSMUSG00000019867	Gje1
ENSMUSG00000019874	Fabp7
ENSMUSG00000019877	Serinc1
ENSMUSG00000019889	Ptprk
ENSMUSG00000019893	Ros1
ENSMUSG00000019899	Lama2
ENSMUSG00000019905	Gprc6a
ENSMUSG00000019906	Lin7a
ENSMUSG00000019907	Ppp1r12a
ENSMUSG00000019929	Dcn
ENSMUSG00000019932	Kera
ENSMUSG00000019936	Epyc
ENSMUSG00000019942	Cdk1
ENSMUSG00000019943	Atp2b1
ENSMUSG00000019952	Poc1b
ENSMUSG00000019961	Tmpo
ENSMUSG00000019966	Kitl
ENSMUSG00000019969	Psen1
ENSMUSG00000019970	Sgk1
ENSMUSG00000019978	Epb41l2
ENSMUSG00000019988	Nedd1
ENSMUSG00000019996	Map7
ENSMUSG00000019997	Ctgf
ENSMUSG00000019998	Stx7
ENSMUSG00000020007	Il20ra
ENSMUSG00000020009	Ifngr1
ENSMUSG00000020010	Vnn3
ENSMUSG00000020014	Cfap54
ENSMUSG00000020019	Ntn4
ENSMUSG00000020020	Usp44
ENSMUSG00000020021	Fgd6
ENSMUSG00000020024	Cep83
ENSMUSG00000020032	Nuak1
ENSMUSG00000020044	Timp3
ENSMUSG00000020048	Hsp90b1
ENSMUSG00000020056	Ccdc53
ENSMUSG00000020061	Mybpc1
ENSMUSG00000020062	Slc5a8
ENSMUSG00000020067	Mypn
ENSMUSG00000020076	Ddx50
ENSMUSG00000020081	Tacr2
ENSMUSG00000020099	Unc5b
ENSMUSG00000020101	Vsir
ENSMUSG00000020102	Slc16a7
ENSMUSG00000020105	Lrig3
ENSMUSG00000020120	Plek
ENSMUSG00000020122	Egfr
ENSMUSG00000020123	Avpr1a
ENSMUSG00000020125	Elane
ENSMUSG00000020128	Vps54
ENSMUSG00000020132	Rab21
ENSMUSG00000020135	Apc2
ENSMUSG00000020140	Lgr5
ENSMUSG00000020142	Slc1a4
ENSMUSG00000020143	Dock2
ENSMUSG00000020149	Rab1a
ENSMUSG00000020150	Gamt
ENSMUSG00000020151	Ptprr
ENSMUSG00000020152	Actr2
ENSMUSG00000020159	Gabrp
ENSMUSG00000020168	Olfr299
ENSMUSG00000020169	Best3
ENSMUSG00000020170	Frs2
ENSMUSG00000020173	Cobl
ENSMUSG00000020178	Adora2a
ENSMUSG00000020183	Cpm
ENSMUSG00000020184	Mdm2
ENSMUSG00000020186	Csrp2
ENSMUSG00000020212	Mdm1
ENSMUSG00000020231	Dip2a
ENSMUSG00000020241	Col6a2
ENSMUSG00000020246	Hcfc2
ENSMUSG00000020261	Slc36a1
ENSMUSG00000020264	Slc36a2
ENSMUSG00000020267	Hint1
ENSMUSG00000020272	Stk10
ENSMUSG00000020279	Il9r
ENSMUSG00000020284	1810043G02Rik
ENSMUSG00000020308	Tpgs1
ENSMUSG00000020310	Madcam1
ENSMUSG00000020312	Shc2
ENSMUSG00000020315	Sptbn1
ENSMUSG00000020319	Wdpcp
ENSMUSG00000020325	Fstl3
ENSMUSG00000020327	Fgf22
ENSMUSG00000020328	Nudcd2
ENSMUSG00000020330	Hmmr
ENSMUSG00000020331	Hcn2
ENSMUSG00000020340	Cyfip2
ENSMUSG00000020349	Ppp2ca
ENSMUSG00000020354	Sgcd
ENSMUSG00000020357	Flt4
ENSMUSG00000020368	Canx
ENSMUSG00000020372	Rack1
ENSMUSG00000020390	Ube2b
ENSMUSG00000020396	Nefh
ENSMUSG00000020399	Havcr2
ENSMUSG00000020400	Tnip1
ENSMUSG00000020402	Vdac1
ENSMUSG00000020422	Tns3
ENSMUSG00000020428	Gabra6
ENSMUSG00000020431	Adcy1
ENSMUSG00000020436	Gabrg2
ENSMUSG00000020437	Myo1g
ENSMUSG00000020439	Smtn
ENSMUSG00000020440	Arf5
ENSMUSG00000020447	Npc1l1
ENSMUSG00000020458	Rtn4
ENSMUSG00000020462	Cfap36
ENSMUSG00000020463	Smek2
ENSMUSG00000020467	Efemp1
ENSMUSG00000020469	Myl7
ENSMUSG00000020473	Aebp1
ENSMUSG00000020476	Dbnl
ENSMUSG00000020483	Dynll2
ENSMUSG00000020486	Sept4
ENSMUSG00000020492	Ska2
ENSMUSG00000020513	Tubd1
ENSMUSG00000020516	Rps6kb1
ENSMUSG00000020524	Gria1
ENSMUSG00000020527	Myo19
ENSMUSG00000020532	Acaca
ENSMUSG00000020536	Llgl1
ENSMUSG00000020546	Stxbp4
ENSMUSG00000020547	Bzw2
ENSMUSG00000020561	Twistnb
ENSMUSG00000020573	Pik3cg
ENSMUSG00000020577	Tspan13
ENSMUSG00000020580	Rock2
ENSMUSG00000020583	Matn3
ENSMUSG00000020591	Ntsr2
ENSMUSG00000020592	Sdc1
ENSMUSG00000020598	Nrcam
ENSMUSG00000020599	Rgs9
ENSMUSG00000020601	Trib2
ENSMUSG00000020609	Apob
ENSMUSG00000020611	Gna13
ENSMUSG00000020612	Prkar1a
ENSMUSG00000020620	Abca8b
ENSMUSG00000020623	Map2k6
ENSMUSG00000020629	Adi1
ENSMUSG00000020639	Pfn4
ENSMUSG00000020642	Rnf144a
ENSMUSG00000020651	Slc26a4
ENSMUSG00000020654	Adcy3
ENSMUSG00000020658	Efr3b
ENSMUSG00000020659	Cbll1
ENSMUSG00000020668	Kif3c
ENSMUSG00000020671	Rab10
ENSMUSG00000020672	Sntg2
ENSMUSG00000020674	Pxdn
ENSMUSG00000020676	Ccl11
ENSMUSG00000020681	Ace
ENSMUSG00000020682	Mmp28
ENSMUSG00000020684	Rasl10b
ENSMUSG00000020686	Gas2l2
ENSMUSG00000020689	Itgb3
ENSMUSG00000020694	Tlk2
ENSMUSG00000020695	Mrc2
ENSMUSG00000020696	Rffl
ENSMUSG00000020704	Asic2
ENSMUSG00000020709	Adap2
ENSMUSG00000020712	Tcam1
ENSMUSG00000020713	Gh
ENSMUSG00000020716	Nf1
ENSMUSG00000020717	Pecam1
ENSMUSG00000020719	Ddx5
ENSMUSG00000020723	Cacng4
ENSMUSG00000020728	Cep112
ENSMUSG00000020733	Slc9a3r1
ENSMUSG00000020734	Grin2c
ENSMUSG00000020739	Nup85
ENSMUSG00000020745	Pafah1b1
ENSMUSG00000020755	Sap30bp
ENSMUSG00000020758	Itgb4
ENSMUSG00000020776	Fbf1
ENSMUSG00000020777	Acox1
ENSMUSG00000020780	Srp68
ENSMUSG00000020782	Llgl2
ENSMUSG00000020787	P2rx1
ENSMUSG00000020792	Exoc7
ENSMUSG00000020793	Galr2
ENSMUSG00000020798	Spns3
ENSMUSG00000020799	Tekt1
ENSMUSG00000020805	Slc13a5
ENSMUSG00000020806	Rhbdf2
ENSMUSG00000020821	Kif1c
ENSMUSG00000020826	Nos2
ENSMUSG00000020827	Mink1
ENSMUSG00000020828	Pld2
ENSMUSG00000020829	Slc46a1
ENSMUSG00000020832	Eral1
ENSMUSG00000020836	Coro6
ENSMUSG00000020838	Slc6a4
ENSMUSG00000020841	Cpd
ENSMUSG00000020846	Rflnb
ENSMUSG00000020847	Rph3al
ENSMUSG00000020848	Doc2b
ENSMUSG00000020849	Ywhae
ENSMUSG00000020857	Nme2
ENSMUSG00000020866	Cacna1g
ENSMUSG00000020867	Spata20
ENSMUSG00000020869	Lrrc59
ENSMUSG00000020882	Cacnb1
ENSMUSG00000020886	Dlg4
ENSMUSG00000020888	Dvl2
ENSMUSG00000020889	Nr1d1
ENSMUSG00000020890	Gucy2e
ENSMUSG00000020891	Alox8
ENSMUSG00000020894	Vamp2
ENSMUSG00000020897	Aurkb
ENSMUSG00000020900	Myh10
ENSMUSG00000020901	Pik3r5
ENSMUSG00000020902	Ntn1
ENSMUSG00000020904	Cfap52
ENSMUSG00000020908	Myh3
ENSMUSG00000020911	Krt19
ENSMUSG00000020913	Krt24
ENSMUSG00000020916	Krt36
ENSMUSG00000020917	Acly
ENSMUSG00000020919	Stat5b
ENSMUSG00000020929	Eftud2
ENSMUSG00000020930	Ccdc103
ENSMUSG00000020932	Gfap
ENSMUSG00000020936	Nmt1
ENSMUSG00000020952	Scfd1
ENSMUSG00000020953	Coch
ENSMUSG00000020954	Strn3
ENSMUSG00000020963	Tshr
ENSMUSG00000021007	Spata7
ENSMUSG00000021009	Ptpn21
ENSMUSG00000021013	Ttc8
ENSMUSG00000021022	Ppp2r3c
ENSMUSG00000021025	Nfkbia
ENSMUSG00000021037	Ahsa1
ENSMUSG00000021057	Akap5
ENSMUSG00000021061	Sptb
ENSMUSG00000021066	Atl1
ENSMUSG00000021068	Nin
ENSMUSG00000021069	Pygl
ENSMUSG00000021070	Bdkrb2
ENSMUSG00000021071	Trim9
ENSMUSG00000021076	Actr10
ENSMUSG00000021097	Clmn
ENSMUSG00000021108	Prkch
ENSMUSG00000021112	Mpp5
ENSMUSG00000021115	Vrk1
ENSMUSG00000021118	Plek2
ENSMUSG00000021136	Smoc1
ENSMUSG00000021144	Mta1
ENSMUSG00000021149	Gtpbp4
ENSMUSG00000021171	Esyt2
ENSMUSG00000021177	Tdp1
ENSMUSG00000021186	Fbln5
ENSMUSG00000021187	Tc2n
ENSMUSG00000021189	Atxn3
ENSMUSG00000021196	Pfkp
ENSMUSG00000021214	Akr1c18
ENSMUSG00000021215	Net1
ENSMUSG00000021216	Tubal3
ENSMUSG00000021218	Gdi2
ENSMUSG00000021219	Rgs6
ENSMUSG00000021223	Papln
ENSMUSG00000021224	Numb
ENSMUSG00000021235	Coq6
ENSMUSG00000021248	Tmed10
ENSMUSG00000021253	Tgfb3
ENSMUSG00000021262	Evl
ENSMUSG00000021270	Hsp90aa1
ENSMUSG00000021278	Amn
ENSMUSG00000021279	Cdc42bpb
ENSMUSG00000021282	Eif5
ENSMUSG00000021285	Ppp1r13b
ENSMUSG00000021286	Zfyve21
ENSMUSG00000021294	Kif26a
ENSMUSG00000021298	Gpr132
ENSMUSG00000021303	Gng4
ENSMUSG00000021314	Amph
ENSMUSG00000021318	Gli3
ENSMUSG00000021319	Sfrp4
ENSMUSG00000021326	Trim27
ENSMUSG00000021336	Slc17a4
ENSMUSG00000021338	Carmil1
ENSMUSG00000021357	Exoc2
ENSMUSG00000021360	Gcnt2
ENSMUSG00000021363	Mak
ENSMUSG00000021365	Nedd9
ENSMUSG00000021373	Cap2
ENSMUSG00000021384	Susd3
ENSMUSG00000021388	Aspn
ENSMUSG00000021390	Ogn
ENSMUSG00000021395	Spin1
ENSMUSG00000021408	Ripk1
ENSMUSG00000021448	Shc3
ENSMUSG00000021451	Sema4d
ENSMUSG00000021457	Syk
ENSMUSG00000021464	Ror2
ENSMUSG00000021466	Ptch1
ENSMUSG00000021470	Ercc6l2
ENSMUSG00000021477	Ctsl
ENSMUSG00000021478	Drd1
ENSMUSG00000021483	Cdk20
ENSMUSG00000021484	Lman2
ENSMUSG00000021490	Slc34a1
ENSMUSG00000021493	Pdlim7
ENSMUSG00000021499	Catsper3
ENSMUSG00000021501	Caml
ENSMUSG00000021504	B4galt7
ENSMUSG00000021536	Adcy2
ENSMUSG00000021537	Cetn3
ENSMUSG00000021541	Trpc7
ENSMUSG00000021546	Hnrnpk
ENSMUSG00000021549	Rasa1
ENSMUSG00000021559	Dapk1
ENSMUSG00000021565	Slc6a19
ENSMUSG00000021567	Nkd2
ENSMUSG00000021572	Cep72
ENSMUSG00000021573	Tppp
ENSMUSG00000021583	Erap1
ENSMUSG00000021585	Cast
ENSMUSG00000021595	Nsun2
ENSMUSG00000021597	Slf1
ENSMUSG00000021609	Slc6a3
ENSMUSG00000021611	Tert
ENSMUSG00000021612	Slc6a18
ENSMUSG00000021613	Hapln1
ENSMUSG00000021614	Vcan
ENSMUSG00000021624	Cd180
ENSMUSG00000021636	Marveld2
ENSMUSG00000021638	Ocln
ENSMUSG00000021645	Smn1
ENSMUSG00000021661	Ankra2
ENSMUSG00000021671	Poc5
ENSMUSG00000021675	F2rl2
ENSMUSG00000021676	Iqgap2
ENSMUSG00000021678	F2rl1
ENSMUSG00000021681	Aggf1
ENSMUSG00000021690	Jmy
ENSMUSG00000021693	Kif2a
ENSMUSG00000021699	Pde4d
ENSMUSG00000021700	Rab3c
ENSMUSG00000021701	Plk2
ENSMUSG00000021702	Thbs4
ENSMUSG00000021703	Serinc5
ENSMUSG00000021709	Erbin
ENSMUSG00000021710	Nln
ENSMUSG00000021719	Rgs7bp
ENSMUSG00000021721	Htr1a
ENSMUSG00000021728	Emb
ENSMUSG00000021730	Hcn1
ENSMUSG00000021732	Fgf10
ENSMUSG00000021733	Slc4a7
ENSMUSG00000021738	Atxn7
ENSMUSG00000021756	Il6st
ENSMUSG00000021759	Plpp1
ENSMUSG00000021782	Dlg5
ENSMUSG00000021795	Sftpd
ENSMUSG00000021796	Bmpr1a
ENSMUSG00000021798	Ldb3
ENSMUSG00000021799	Opn4
ENSMUSG00000021803	Cdhr1
ENSMUSG00000021806	Nid2
ENSMUSG00000021807	2700060E02Rik
ENSMUSG00000021811	Dnajc9
ENSMUSG00000021814	Anxa7
ENSMUSG00000021816	Ppp3cb
ENSMUSG00000021822	Plau
ENSMUSG00000021823	Vcl
ENSMUSG00000021831	Ero1l
ENSMUSG00000021835	Bmp4
ENSMUSG00000021838	Samd4
ENSMUSG00000021843	Ktn1
ENSMUSG00000021866	Anxa11
ENSMUSG00000021870	Slmap
ENSMUSG00000021877	Arf4
ENSMUSG00000021886	Gpr65
ENSMUSG00000021910	Nisch
ENSMUSG00000021922	Itih4
ENSMUSG00000021933	Gucy1b2
ENSMUSG00000021940	Ptpn20
ENSMUSG00000021945	Zmym2
ENSMUSG00000021947	Cryl1
ENSMUSG00000021948	Prkcd
ENSMUSG00000021950	Anxa8
ENSMUSG00000021959	Lats2
ENSMUSG00000021965	Ska3
ENSMUSG00000021969	Zdhhc20
ENSMUSG00000021983	Atp8a2
ENSMUSG00000021986	Amer2
ENSMUSG00000021994	Wnt5a
ENSMUSG00000021998	Lcp1
ENSMUSG00000021999	Cpb2
ENSMUSG00000022012	Enox1
ENSMUSG00000022015	Tnfsf11
ENSMUSG00000022018	Rgcc
ENSMUSG00000022021	Diaph3
ENSMUSG00000022023	Wbp4
ENSMUSG00000022025	Lect1
ENSMUSG00000022026	Olfm4
ENSMUSG00000022032	Scara5
ENSMUSG00000022037	Clu
ENSMUSG00000022039	Adam2
ENSMUSG00000022041	Chrna2
ENSMUSG00000022044	Stmn4
ENSMUSG00000022048	Dpysl2
ENSMUSG00000022055	Nefl
ENSMUSG00000022056	Adam7
ENSMUSG00000022074	Tnfrsf10b
ENSMUSG00000022076	Klhl1
ENSMUSG00000022089	Bin3
ENSMUSG00000022090	Pdlim2
ENSMUSG00000022091	Sorbs3
ENSMUSG00000022094	Slc39a14
ENSMUSG00000022098	Bmp1
ENSMUSG00000022099	Dmtn
ENSMUSG00000022103	Gfra2
ENSMUSG00000022108	Itm2b
ENSMUSG00000022112	Gpc5
ENSMUSG00000022114	Spry2
ENSMUSG00000022122	Ednrb
ENSMUSG00000022132	Cldn10
ENSMUSG00000022148	Fyb
ENSMUSG00000022149	C9
ENSMUSG00000022150	Dab2
ENSMUSG00000022159	Rab2b
ENSMUSG00000022177	Haus4
ENSMUSG00000022178	Ajuba
ENSMUSG00000022180	Slc7a8
ENSMUSG00000022185	Acin1
ENSMUSG00000022199	Slc22a17
ENSMUSG00000022200	Golph3
ENSMUSG00000022203	Efs
ENSMUSG00000022204	Ngdn
ENSMUSG00000022206	Npr3
ENSMUSG00000022208	Jph4
ENSMUSG00000022211	Carmil3
ENSMUSG00000022212	Cpne6
ENSMUSG00000022220	Adcy4
ENSMUSG00000022221	Ripk3
ENSMUSG00000022225	Cma1
ENSMUSG00000022234	Cct5
ENSMUSG00000022241	Tars
ENSMUSG00000022246	Rai14
ENSMUSG00000022249	Ttc23l
ENSMUSG00000022261	Sdc2
ENSMUSG00000022262	Dnah5
ENSMUSG00000022265	Ank
ENSMUSG00000022272	Myo10
ENSMUSG00000022280	Rnf19a
ENSMUSG00000022283	Pabpc1
ENSMUSG00000022285	Ywhaz
ENSMUSG00000022286	Grhl2
ENSMUSG00000022295	Atp6v1c1
ENSMUSG00000022297	Fzd6
ENSMUSG00000022303	Dcstamp
ENSMUSG00000022309	Angpt1
ENSMUSG00000022311	Csmd3
ENSMUSG00000022315	Slc30a8
ENSMUSG00000022321	Cdh10
ENSMUSG00000022322	Shcbp1
ENSMUSG00000022324	Matn2
ENSMUSG00000022336	Eif3e
ENSMUSG00000022342	Kcnv1
ENSMUSG00000022346	Myc
ENSMUSG00000022353	Mtss1
ENSMUSG00000022367	Has2
ENSMUSG00000022371	Col14a1
ENSMUSG00000022375	Lrrc6
ENSMUSG00000022376	Adcy8
ENSMUSG00000022377	Asap1
ENSMUSG00000022382	Wnt7b
ENSMUSG00000022383	Ppara
ENSMUSG00000022385	Gtse1
ENSMUSG00000022386	Trmu
ENSMUSG00000022388	Ttll8
ENSMUSG00000022391	Rangap1
ENSMUSG00000022416	Cacna1i
ENSMUSG00000022420	Dnal4
ENSMUSG00000022426	Josd1
ENSMUSG00000022436	Sh3bp1
ENSMUSG00000022438	Parvb
ENSMUSG00000022439	Parvg
ENSMUSG00000022442	Ttll1
ENSMUSG00000022443	Myh9
ENSMUSG00000022449	Adamts20
ENSMUSG00000022451	Twf1
ENSMUSG00000022456	Sept3
ENSMUSG00000022462	Slc38a2
ENSMUSG00000022464	Slc38a4
ENSMUSG00000022469	Rapgef3
ENSMUSG00000022483	Col2a1
ENSMUSG00000022488	Nckap1l
ENSMUSG00000022491	Glycam1
ENSMUSG00000022494	Shisa9
ENSMUSG00000022500	Litaf
ENSMUSG00000022503	Nubp1
ENSMUSG00000022504	Ciita
ENSMUSG00000022505	Emp2
ENSMUSG00000022508	Bcl6
ENSMUSG00000022512	Cldn1
ENSMUSG00000022514	Il1rap
ENSMUSG00000022517	Mgrn1
ENSMUSG00000022528	Hes1
ENSMUSG00000022529	Zfp263
ENSMUSG00000022534	Mefv
ENSMUSG00000022542	Sept12
ENSMUSG00000022553	Maf1
ENSMUSG00000022560	Slc52a2
ENSMUSG00000022565	Plec
ENSMUSG00000022568	Scrib
ENSMUSG00000022575	Gsdmd
ENSMUSG00000022577	Ly6h
ENSMUSG00000022579	Gpihbp1
ENSMUSG00000022582	Ly6g
ENSMUSG00000022583	Ly6f
ENSMUSG00000022584	Ly6c2
ENSMUSG00000022586	Ly6i
ENSMUSG00000022594	Lynx1
ENSMUSG00000022595	Lypd2
ENSMUSG00000022602	Arc
ENSMUSG00000022604	Cep97
ENSMUSG00000022607	Ptk2
ENSMUSG00000022620	Arsa
ENSMUSG00000022623	Shank3
ENSMUSG00000022629	Kif21a
ENSMUSG00000022636	Alcam
ENSMUSG00000022656	Nectin3
ENSMUSG00000022657	Cd96
ENSMUSG00000022659	Gcsam
ENSMUSG00000022665	Ccdc80
ENSMUSG00000022667	Cd200r1
ENSMUSG00000022671	Mzt2
ENSMUSG00000022672	Prkdc
ENSMUSG00000022676	Snai2
ENSMUSG00000022677	Fopnl
ENSMUSG00000022678	Nde1
ENSMUSG00000022680	Pdxdc1
ENSMUSG00000022705	Drd3
ENSMUSG00000022715	Tmem114
ENSMUSG00000022718	Dgcr8
ENSMUSG00000022722	Arl6
ENSMUSG00000022744	Cldnd1
ENSMUSG00000022750	Klhl22
ENSMUSG00000022762	Ncam2
ENSMUSG00000022765	Snap29
ENSMUSG00000022768	Ccdc116
ENSMUSG00000022770	Dlg1
ENSMUSG00000022771	Ppil2
ENSMUSG00000022780	Mfi2
ENSMUSG00000022781	Pak2
ENSMUSG00000022783	Spag6l
ENSMUSG00000022788	Fgd4
ENSMUSG00000022789	Dnm1l
ENSMUSG00000022790	Igsf11
ENSMUSG00000022791	Tnk2
ENSMUSG00000022797	Tfrc
ENSMUSG00000022799	Arhgap31
ENSMUSG00000022802	Lmln
ENSMUSG00000022803	Popdc2
ENSMUSG00000022808	Snx4
ENSMUSG00000022812	Gsk3b
ENSMUSG00000022817	Itgb5
ENSMUSG00000022824	Muc13
ENSMUSG00000022829	Stxbp5l
ENSMUSG00000022831	Hcls1
ENSMUSG00000022833	Ccdc14
ENSMUSG00000022836	Mylk
ENSMUSG00000022837	Iqcb1
ENSMUSG00000022840	Adcy5
ENSMUSG00000022841	Ap2m1
ENSMUSG00000022843	Clcn2
ENSMUSG00000022865	Cxadr
ENSMUSG00000022868	Ahsg
ENSMUSG00000022876	Samsn1
ENSMUSG00000022877	Hrg
ENSMUSG00000022878	Adipoq
ENSMUSG00000022883	Robo1
ENSMUSG00000022892	App
ENSMUSG00000022893	Adamts1
ENSMUSG00000022894	Adamts5
ENSMUSG00000022895	Ets2
ENSMUSG00000022900	Ildr1
ENSMUSG00000022901	Cd86
ENSMUSG00000022911	Arl13b
ENSMUSG00000022914	Brwd1
ENSMUSG00000022935	Grik1
ENSMUSG00000022949	Clic6
ENSMUSG00000022956	Atp5o
ENSMUSG00000022957	Itsn1
ENSMUSG00000022961	Son
ENSMUSG00000022964	Tmem50b
ENSMUSG00000022965	Ifngr2
ENSMUSG00000022967	Ifnar1
ENSMUSG00000022971	Ifnar2
ENSMUSG00000022973	Synj1
ENSMUSG00000022982	Sod1
ENSMUSG00000022994	Adcy6
ENSMUSG00000022995	Enah
ENSMUSG00000022996	Wnt10b
ENSMUSG00000022997	Wnt1
ENSMUSG00000022999	Lmbr1l
ENSMUSG00000023000	Dhh
ENSMUSG00000023004	Tuba1b
ENSMUSG00000023008	Fmnl3
ENSMUSG00000023009	Nckap5l
ENSMUSG00000023011	Faim2
ENSMUSG00000023013	Aqp2
ENSMUSG00000023015	Racgap1
ENSMUSG00000023017	Asic1
ENSMUSG00000023022	Lima1
ENSMUSG00000023025	Larp4
ENSMUSG00000023030	Slc11a2
ENSMUSG00000023032	Slc4a8
ENSMUSG00000023033	Scn8a
ENSMUSG00000023036	Pcdhgc4
ENSMUSG00000023043	Krt18
ENSMUSG00000023050	Map3k12
ENSMUSG00000023064	Sncg
ENSMUSG00000023066	Rttn
ENSMUSG00000023072	Cep89
ENSMUSG00000023078	Cxcl13
ENSMUSG00000023083	H2-M10.2
ENSMUSG00000023088	Abcc1
ENSMUSG00000023092	Fhl1
ENSMUSG00000023094	Msrb2
ENSMUSG00000023118	Sympk
ENSMUSG00000023150	Ivns1abp
ENSMUSG00000023169	Slc38a1
ENSMUSG00000023175	Bsg
ENSMUSG00000023192	Grm2
ENSMUSG00000023206	Il15ra
ENSMUSG00000023216	Epb42
ENSMUSG00000023267	Gabrr2
ENSMUSG00000023274	Cd4
ENSMUSG00000023277	Twf2
ENSMUSG00000023328	Ache
ENSMUSG00000023345	Poc1a
ENSMUSG00000023348	Trip6
ENSMUSG00000023349	Clec4n
ENSMUSG00000023411	Nfatc4
ENSMUSG00000023473	Celsr3
ENSMUSG00000023723	Mrps23
ENSMUSG00000023764	Sfi1
ENSMUSG00000023800	Tiam2
ENSMUSG00000023805	Synj2
ENSMUSG00000023826	Park2
ENSMUSG00000023829	Slc22a1
ENSMUSG00000023830	Igf2r
ENSMUSG00000023845	Lnpep
ENSMUSG00000023885	Thbs2
ENSMUSG00000023886	Smoc2
ENSMUSG00000023903	Mmp25
ENSMUSG00000023905	Tnfrsf12a
ENSMUSG00000023906	Cldn6
ENSMUSG00000023915	Tnfrsf21
ENSMUSG00000023919	Cenpq
ENSMUSG00000023926	Rhag
ENSMUSG00000023930	Crisp2
ENSMUSG00000023932	Cdc5l
ENSMUSG00000023940	Sgol1
ENSMUSG00000023942	Slc29a1
ENSMUSG00000023944	Hsp90ab1
ENSMUSG00000023945	Slc5a7
ENSMUSG00000023951	Vegfa
ENSMUSG00000023959	Clic5
ENSMUSG00000023960	Enpp5
ENSMUSG00000023961	Enpp4
ENSMUSG00000023964	Calcr
ENSMUSG00000023966	Rsph9
ENSMUSG00000023972	Ptk7
ENSMUSG00000023977	Ubr2
ENSMUSG00000023978	Prph2
ENSMUSG00000023979	Guca1b
ENSMUSG00000023982	Guca1a
ENSMUSG00000023988	Bysl
ENSMUSG00000023992	Trem2
ENSMUSG00000023993	Treml1
ENSMUSG00000024006	Stk38
ENSMUSG00000024008	Cpne5
ENSMUSG00000024013	Fgd2
ENSMUSG00000024027	Glp1r
ENSMUSG00000024029	Tff3
ENSMUSG00000024030	Abcg1
ENSMUSG00000024033	Rsph1
ENSMUSG00000024041	Cryaa
ENSMUSG00000024044	Epb41l3
ENSMUSG00000024048	Myl12a
ENSMUSG00000024049	Myom1
ENSMUSG00000024053	Emilin2
ENSMUSG00000024056	Ndc80
ENSMUSG00000024065	Ehd3
ENSMUSG00000024068	Spast
ENSMUSG00000024070	Prkd3
ENSMUSG00000024072	Yipf4
ENSMUSG00000024073	Birc6
ENSMUSG00000024076	Vit
ENSMUSG00000024077	Strn
ENSMUSG00000024083	Pja2
ENSMUSG00000024087	Cyp1b1
ENSMUSG00000024091	Vapa
ENSMUSG00000024101	Wash1
ENSMUSG00000024104	Fam21
ENSMUSG00000024107	Lhcgr
ENSMUSG00000024109	Nrxn1
ENSMUSG00000024114	Prss41
ENSMUSG00000024116	Prss21
ENSMUSG00000024120	Lrpprc
ENSMUSG00000024121	Atp6v0c
ENSMUSG00000024122	Pdpk1
ENSMUSG00000024124	Prss30
ENSMUSG00000024127	Prepl
ENSMUSG00000024130	Abca3
ENSMUSG00000024131	Slc3a1
ENSMUSG00000024134	Six2
ENSMUSG00000024142	Mlst8
ENSMUSG00000024143	Rhoq
ENSMUSG00000024146	Cript
ENSMUSG00000024163	Mapk8ip3
ENSMUSG00000024165	Hn1l
ENSMUSG00000024168	Tmem204
ENSMUSG00000024180	Tmem8
ENSMUSG00000024187	Fam234a
ENSMUSG00000024193	Phf1
ENSMUSG00000024197	Plin3
ENSMUSG00000024211	Grm8
ENSMUSG00000024219	Anks1
ENSMUSG00000024232	Bambi
ENSMUSG00000024233	Lyzl1
ENSMUSG00000024236	Svil
ENSMUSG00000024241	Sos1
ENSMUSG00000024253	Dync2li1
ENSMUSG00000024261	Syt4
ENSMUSG00000024270	Slc39a6
ENSMUSG00000024277	Mapre2
ENSMUSG00000024286	Ccny
ENSMUSG00000024290	Rock1
ENSMUSG00000024294	Mib1
ENSMUSG00000024299	Adamts10
ENSMUSG00000024300	Myo1f
ENSMUSG00000024302	Dtna
ENSMUSG00000024304	Cdh2
ENSMUSG00000024313	Mep1b
ENSMUSG00000024330	Col11a2
ENSMUSG00000024331	Dsc2
ENSMUSG00000024349	Tmem173
ENSMUSG00000024354	Slc23a1
ENSMUSG00000024359	Hspa9
ENSMUSG00000024366	Gfra3
ENSMUSG00000024376	Epb41l4a
ENSMUSG00000024381	Bin1
ENSMUSG00000024387	Csnk2b
ENSMUSG00000024388	Myo7b
ENSMUSG00000024395	Lims2
ENSMUSG00000024397	Aif1
ENSMUSG00000024399	Ltb
ENSMUSG00000024401	Tnf
ENSMUSG00000024402	Lta
ENSMUSG00000024411	Aqp4
ENSMUSG00000024413	Npc1
ENSMUSG00000024421	Lama3
ENSMUSG00000024423	Impact
ENSMUSG00000024425	Ndfip1
ENSMUSG00000024426	Atat1
ENSMUSG00000024427	Spry4
ENSMUSG00000024430	Cabyr
ENSMUSG00000024440	Pcdh12
ENSMUSG00000024448	H2-M10.1
ENSMUSG00000024451	Arap3
ENSMUSG00000024454	Hdac3
ENSMUSG00000024456	Diaph1
ENSMUSG00000024459	H2-M5
ENSMUSG00000024462	Gabbr1
ENSMUSG00000024471	Myot
ENSMUSG00000024479	Mal2
ENSMUSG00000024486	Hbegf
ENSMUSG00000024498	Tcerg1
ENSMUSG00000024500	Ppp2r2b
ENSMUSG00000024501	Dpysl3
ENSMUSG00000024511	Rab27b
ENSMUSG00000024519	Cplx4
ENSMUSG00000024529	Lox
ENSMUSG00000024533	Spire1
ENSMUSG00000024539	Ptpn2
ENSMUSG00000024552	Slc14a2
ENSMUSG00000024553	Galr1
ENSMUSG00000024576	Csnk1a1
ENSMUSG00000024589	Nedd4l
ENSMUSG00000024593	Megf10
ENSMUSG00000024597	Slc12a2
ENSMUSG00000024598	Fbn2
ENSMUSG00000024603	Dctn4
ENSMUSG00000024608	Rps14
ENSMUSG00000024610	Cd74
ENSMUSG00000024614	Tmx3
ENSMUSG00000024617	Camk2a
ENSMUSG00000024620	Pdgfrb
ENSMUSG00000024621	Csf1r
ENSMUSG00000024639	Gnaq
ENSMUSG00000024650	Slc22a6
ENSMUSG00000024659	Anxa1
ENSMUSG00000024660	Incenp
ENSMUSG00000024666	Tmem138
ENSMUSG00000024667	Tmem216
ENSMUSG00000024669	Cd5
ENSMUSG00000024670	Cd6
ENSMUSG00000024673	Ms4a1
ENSMUSG00000024694	Keg1
ENSMUSG00000024696	Lpxn
ENSMUSG00000024727	Trpm6
ENSMUSG00000024734	Zp1
ENSMUSG00000024735	Prpf19
ENSMUSG00000024742	Fen1
ENSMUSG00000024743	Syt7
ENSMUSG00000024754	Tmem2
ENSMUSG00000024769	Cdc42bpg
ENSMUSG00000024772	Ehd1
ENSMUSG00000024778	Fas
ENSMUSG00000024789	Jak2
ENSMUSG00000024791	Cdca5
ENSMUSG00000024793	Tnfrsf25
ENSMUSG00000024795	Kif20b
ENSMUSG00000024798	Htr7
ENSMUSG00000024812	Tjp2
ENSMUSG00000024816	Frmd8
ENSMUSG00000024827	Gldc
ENSMUSG00000024835	Coro1b
ENSMUSG00000024841	Eif1ad
ENSMUSG00000024847	Aip
ENSMUSG00000024857	Cabp2
ENSMUSG00000024858	Grk2
ENSMUSG00000024862	Klc2
ENSMUSG00000024866	Acy3
ENSMUSG00000024868	Dkk1
ENSMUSG00000024873	Cnih2
ENSMUSG00000024883	Rin1
ENSMUSG00000024885	Aldh3b1
ENSMUSG00000024887	Asah2
ENSMUSG00000024891	Slc29a2
ENSMUSG00000024896	Minpp1
ENSMUSG00000024908	Ppp6r3
ENSMUSG00000024909	Efemp2
ENSMUSG00000024913	Lrp5
ENSMUSG00000024921	Smarca2
ENSMUSG00000024927	Rela
ENSMUSG00000024935	Slc1a1
ENSMUSG00000024939	Fam89b
ENSMUSG00000024940	Ltbp3
ENSMUSG00000024941	Scyl1
ENSMUSG00000024942	Capn1
ENSMUSG00000024944	Arl2
ENSMUSG00000024948	Map4k2
ENSMUSG00000024955	Esrra
ENSMUSG00000024957	Kcnk4
ENSMUSG00000024960	Plcb3
ENSMUSG00000024965	Fermt3
ENSMUSG00000024969	Mark2
ENSMUSG00000024978	Gpam
ENSMUSG00000024979	Tectb
ENSMUSG00000024989	Cep55
ENSMUSG00000024991	Eif3a
ENSMUSG00000024992	Pde6c
ENSMUSG00000024998	Plce1
ENSMUSG00000025006	Sorbs1
ENSMUSG00000025017	Pik3ap1
ENSMUSG00000025020	Slit1
ENSMUSG00000025026	Add3
ENSMUSG00000025035	Arl3
ENSMUSG00000025044	Msr1
ENSMUSG00000025049	Taf5
ENSMUSG00000025060	Slk
ENSMUSG00000025064	Col17a1
ENSMUSG00000025083	Afap1l2
ENSMUSG00000025085	Ablim1
ENSMUSG00000025089	Gfra1
ENSMUSG00000025127	Gcgr
ENSMUSG00000025130	P4hb
ENSMUSG00000025132	Arhgdia
ENSMUSG00000025142	Aspscr1
ENSMUSG00000025145	Lrrc45
ENSMUSG00000025147	Mob2
ENSMUSG00000025151	Maged1
ENSMUSG00000025153	Fasn
ENSMUSG00000025159	Mms19
ENSMUSG00000025161	Slc16a3
ENSMUSG00000025162	Csnk1d
ENSMUSG00000025178	Pi4k2a
ENSMUSG00000025189	Cnnm1
ENSMUSG00000025194	Abcc2
ENSMUSG00000025207	Sema4g
ENSMUSG00000025213	Kazald1
ENSMUSG00000025221	Kcnip2
ENSMUSG00000025223	Ldb1
ENSMUSG00000025225	Nfkb2
ENSMUSG00000025228	Actr1a
ENSMUSG00000025235	Bbs4
ENSMUSG00000025239	Limd1
ENSMUSG00000025243	Slc6a20b
ENSMUSG00000025265	Fgd1
ENSMUSG00000025278	Flnb
ENSMUSG00000025289	Prdx4
ENSMUSG00000025314	Ptprj
ENSMUSG00000025318	Jph3
ENSMUSG00000025321	Itgb8
ENSMUSG00000025323	Sp4
ENSMUSG00000025324	Atp10a
ENSMUSG00000025333	Gpr143
ENSMUSG00000025337	Sbds
ENSMUSG00000025348	Itga7
ENSMUSG00000025351	Cd63
ENSMUSG00000025355	Mmp19
ENSMUSG00000025357	Dgka
ENSMUSG00000025358	Cdk2
ENSMUSG00000025362	Rps26
ENSMUSG00000025366	Esyt1
ENSMUSG00000025370	Cdh9
ENSMUSG00000025372	Baiap2
ENSMUSG00000025380	Fscn2
ENSMUSG00000025384	Faap100
ENSMUSG00000025386	Pde6g
ENSMUSG00000025389	Mip
ENSMUSG00000025393	Atp5b
ENSMUSG00000025401	Myo1a
ENSMUSG00000025403	Shmt2
ENSMUSG00000025410	Dctn2
ENSMUSG00000025418	Bsnd
ENSMUSG00000025420	Katnal2
ENSMUSG00000025422	Agap2
ENSMUSG00000025428	Atp5a1
ENSMUSG00000025429	Pstpip2
ENSMUSG00000025432	Avil
ENSMUSG00000025436	Xrcc6bp1
ENSMUSG00000025437	Usp33
ENSMUSG00000025439	Clns1a
ENSMUSG00000025461	Cd163l1
ENSMUSG00000025468	Caly
ENSMUSG00000025473	Adam8
ENSMUSG00000025474	Tubgcp2
ENSMUSG00000025485	Ric8a
ENSMUSG00000025489	Ifitm5
ENSMUSG00000025491	Ifitm1
ENSMUSG00000025492	Ifitm3
ENSMUSG00000025496	Drd4
ENSMUSG00000025497	Cdhr5
ENSMUSG00000025499	Hras
ENSMUSG00000025504	Eps8l2
ENSMUSG00000025505	Tmem80
ENSMUSG00000025508	Rplp2
ENSMUSG00000025509	Pnpla2
ENSMUSG00000025510	Cd151
ENSMUSG00000025511	Tspan4
ENSMUSG00000025532	Crcp
ENSMUSG00000025555	Farp1
ENSMUSG00000025558	Dock9
ENSMUSG00000025586	Cpeb1
ENSMUSG00000025608	Podxl
ENSMUSG00000025609	Mkln1
ENSMUSG00000025613	Cct8
ENSMUSG00000025650	Col7a1
ENSMUSG00000025656	Arhgef9
ENSMUSG00000025658	Cnksr2
ENSMUSG00000025666	Tmem47
ENSMUSG00000025716	Myo3a
ENSMUSG00000025722	Wdr73
ENSMUSG00000025730	Rab40c
ENSMUSG00000025739	Gng13
ENSMUSG00000025743	Sdc3
ENSMUSG00000025745	Hadha
ENSMUSG00000025746	Il6
ENSMUSG00000025758	Plk4
ENSMUSG00000025764	Jade1
ENSMUSG00000025787	Tgm4
ENSMUSG00000025790	Slco3a1
ENSMUSG00000025791	Pgm2
ENSMUSG00000025794	Rpl14
ENSMUSG00000025795	Rassf3
ENSMUSG00000025804	Ccr1
ENSMUSG00000025809	Itgb1
ENSMUSG00000025810	Nrp1
ENSMUSG00000025812	Pard3
ENSMUSG00000025813	Homer2
ENSMUSG00000025823	Pdia4
ENSMUSG00000025855	Prkar1b
ENSMUSG00000025856	Pdgfa
ENSMUSG00000025862	Stag2
ENSMUSG00000025876	Unc5a
ENSMUSG00000025880	Smad7
ENSMUSG00000025885	Myo5b
ENSMUSG00000025889	Snca
ENSMUSG00000025892	Gria4
ENSMUSG00000025899	Alkbh8
ENSMUSG00000025900	Rp1
ENSMUSG00000025905	Oprk1
ENSMUSG00000025909	Sntg1
ENSMUSG00000025916	Ppp1r42
ENSMUSG00000025925	Terf1
ENSMUSG00000025931	Paqr8
ENSMUSG00000025938	Slco5a1
ENSMUSG00000025946	Pth2r
ENSMUSG00000025950	Idh1
ENSMUSG00000025964	Adam23
ENSMUSG00000025969	Nrp2
ENSMUSG00000025978	Rftn2
ENSMUSG00000025980	Hspd1
ENSMUSG00000025986	Slc39a10
ENSMUSG00000025993	Slc40a1
ENSMUSG00000026000	Lancl1
ENSMUSG00000026009	Icos
ENSMUSG00000026011	Ctla4
ENSMUSG00000026012	Cd28
ENSMUSG00000026021	Sumo1
ENSMUSG00000026027	Stradb
ENSMUSG00000026028	Trak2
ENSMUSG00000026029	Casp8
ENSMUSG00000026031	Cflar
ENSMUSG00000026042	Col5a2
ENSMUSG00000026043	Col3a1
ENSMUSG00000026064	Ptp4a1
ENSMUSG00000026065	Slc9a4
ENSMUSG00000026069	Il1rl1
ENSMUSG00000026072	Il1r1
ENSMUSG00000026073	Il1r2
ENSMUSG00000026094	Stk17b
ENSMUSG00000026104	Stat1
ENSMUSG00000026114	Cnga3
ENSMUSG00000026117	Zap70
ENSMUSG00000026121	Sema4c
ENSMUSG00000026124	Cfc1
ENSMUSG00000026131	Dst
ENSMUSG00000026141	Col19a1
ENSMUSG00000026149	Tm4sf20
ENSMUSG00000026155	Smap1
ENSMUSG00000026159	Agfg1
ENSMUSG00000026167	Wnt10a
ENSMUSG00000026173	Plcd4
ENSMUSG00000026175	Vil1
ENSMUSG00000026177	Slc11a1
ENSMUSG00000026180	Cxcr2
ENSMUSG00000026187	Xrcc5
ENSMUSG00000026192	Atic
ENSMUSG00000026193	Fn1
ENSMUSG00000026198	Abcb6
ENSMUSG00000026202	Tuba4a
ENSMUSG00000026204	Ptprn
ENSMUSG00000026208	Des
ENSMUSG00000026211	Obsl1
ENSMUSG00000026220	Slc16a14
ENSMUSG00000026223	Itm2c
ENSMUSG00000026228	Htr2b
ENSMUSG00000026234	Ncl
ENSMUSG00000026235	Epha4
ENSMUSG00000026237	Nmur1
ENSMUSG00000026239	Pde6d
ENSMUSG00000026246	Alppl2
ENSMUSG00000026249	Serpine2
ENSMUSG00000026251	Chrnd
ENSMUSG00000026253	Chrng
ENSMUSG00000026259	Ngef
ENSMUSG00000026269	Rnpepl1
ENSMUSG00000026270	Capn10
ENSMUSG00000026271	Gpr35
ENSMUSG00000026276	Sept2
ENSMUSG00000026288	Inpp5d
ENSMUSG00000026304	Rab17
ENSMUSG00000026305	Lrrfip1
ENSMUSG00000026312	Cdh7
ENSMUSG00000026313	Hdac4
ENSMUSG00000026317	Cln8
ENSMUSG00000026321	Tnfrsf11a
ENSMUSG00000026322	Htr4
ENSMUSG00000026335	Pam
ENSMUSG00000026341	Actr3
ENSMUSG00000026344	Lypd1
ENSMUSG00000026357	Rgs18
ENSMUSG00000026358	Rgs1
ENSMUSG00000026360	Rgs2
ENSMUSG00000026383	Epb41l5
ENSMUSG00000026384	Ptpn4
ENSMUSG00000026387	Sctr
ENSMUSG00000026390	Marco
ENSMUSG00000026393	Nek7
ENSMUSG00000026394	Atp6v1g3
ENSMUSG00000026395	Ptprc
ENSMUSG00000026399	Cd55
ENSMUSG00000026407	Cacna1s
ENSMUSG00000026413	Pkp1
ENSMUSG00000026414	Tnnt2
ENSMUSG00000026415	Fcamr
ENSMUSG00000026417	Pigr
ENSMUSG00000026418	Tnni1
ENSMUSG00000026421	Csrp1
ENSMUSG00000026424	Gpr37l1
ENSMUSG00000026425	Srgap2
ENSMUSG00000026430	Rassf5
ENSMUSG00000026432	Avpr1b
ENSMUSG00000026442	Nfasc
ENSMUSG00000026447	Pik3c2b
ENSMUSG00000026457	Adipor1
ENSMUSG00000026463	Atp2b4
ENSMUSG00000026466	Tor1aip1
ENSMUSG00000026469	Xpr1
ENSMUSG00000026471	Mr1
ENSMUSG00000026473	Glul
ENSMUSG00000026475	Rgs16
ENSMUSG00000026478	Lamc1
ENSMUSG00000026479	Lamc2
ENSMUSG00000026483	Fam129a
ENSMUSG00000026490	Cdc42bpa
ENSMUSG00000026494	Kif26b
ENSMUSG00000026504	Sdccag8
ENSMUSG00000026509	Capn2
ENSMUSG00000026514	Cnih3
ENSMUSG00000026527	Rgs7
ENSMUSG00000026532	Spta1
ENSMUSG00000026542	Apcs
ENSMUSG00000026547	Tagln2
ENSMUSG00000026556	Vangl2
ENSMUSG00000026563	Tada1
ENSMUSG00000026566	Mpzl1
ENSMUSG00000026567	Adcy10
ENSMUSG00000026571	Dcaf6
ENSMUSG00000026574	Dpt
ENSMUSG00000026576	Atp1b1
ENSMUSG00000026580	Selp
ENSMUSG00000026581	Sell
ENSMUSG00000026582	Sele
ENSMUSG00000026584	Scyl3
ENSMUSG00000026585	Kifap3
ENSMUSG00000026587	Astn1
ENSMUSG00000026592	Tex35
ENSMUSG00000026594	Ralgps2
ENSMUSG00000026596	Abl2
ENSMUSG00000026602	Nphs2
ENSMUSG00000026604	Ptpn14
ENSMUSG00000026609	Ush2a
ENSMUSG00000026614	Slc30a10
ENSMUSG00000026620	Mark1
ENSMUSG00000026622	Nek2
ENSMUSG00000026627	Tmem206
ENSMUSG00000026639	Lamb3
ENSMUSG00000026640	Plxna2
ENSMUSG00000026643	Nmt2
ENSMUSG00000026649	Cfap126
ENSMUSG00000026657	Frmd4a
ENSMUSG00000026662	Sephs1
ENSMUSG00000026668	Ucma
ENSMUSG00000026670	Uap1
ENSMUSG00000026674	Ddr2
ENSMUSG00000026675	Hsd17b7
ENSMUSG00000026678	Rgs5
ENSMUSG00000026679	Enkur
ENSMUSG00000026696	Vamp4
ENSMUSG00000026697	Myoc
ENSMUSG00000026700	Tnfsf4
ENSMUSG00000026705	Klhl20
ENSMUSG00000026712	Mrc1
ENSMUSG00000026725	Tnn
ENSMUSG00000026726	Cubn
ENSMUSG00000026727	Rsu1
ENSMUSG00000026728	Vim
ENSMUSG00000026737	Pip4k2a
ENSMUSG00000026740	Dnajc1
ENSMUSG00000026748	Plxdc2
ENSMUSG00000026749	Nek6
ENSMUSG00000026755	Arpc5l
ENSMUSG00000026761	Orc4
ENSMUSG00000026764	Kif5c
ENSMUSG00000026765	Lypd6b
ENSMUSG00000026768	Itga8
ENSMUSG00000026770	Il2ra
ENSMUSG00000026778	Prkcq
ENSMUSG00000026779	Mastl
ENSMUSG00000026782	Abi2
ENSMUSG00000026786	Apbb1ip
ENSMUSG00000026787	Gad2
ENSMUSG00000026790	Odf2
ENSMUSG00000026791	Slc2a8
ENSMUSG00000026796	Fam129b
ENSMUSG00000026797	Stxbp1
ENSMUSG00000026803	Ttf1
ENSMUSG00000026812	Tsc1
ENSMUSG00000026814	Eng
ENSMUSG00000026817	Ak1
ENSMUSG00000026818	Cel
ENSMUSG00000026824	Kcnj3
ENSMUSG00000026825	Dnm1
ENSMUSG00000026830	Ermn
ENSMUSG00000026832	Cytip
ENSMUSG00000026833	Olfm1
ENSMUSG00000026834	Acvr1c
ENSMUSG00000026837	Col5a1
ENSMUSG00000026840	Lamc3
ENSMUSG00000026842	Abl1
ENSMUSG00000026849	Tor1a
ENSMUSG00000026854	Usp20
ENSMUSG00000026860	Sh3glb2
ENSMUSG00000026864	Hspa5
ENSMUSG00000026867	Gapvd1
ENSMUSG00000026878	Rab14
ENSMUSG00000026879	Gsn
ENSMUSG00000026880	Stom
ENSMUSG00000026883	Dab2ip
ENSMUSG00000026885	Ttll11
ENSMUSG00000026888	Grb14
ENSMUSG00000026893	Gca
ENSMUSG00000026904	Slc4a10
ENSMUSG00000026915	Strbp
ENSMUSG00000026921	Egfl7
ENSMUSG00000026923	Notch1
ENSMUSG00000026925	Inpp5e
ENSMUSG00000026930	Gpsm1
ENSMUSG00000026933	Camsap1
ENSMUSG00000026938	Fcna
ENSMUSG00000026942	Traf2
ENSMUSG00000026950	Neb
ENSMUSG00000026959	Grin1
ENSMUSG00000026961	Lrrc26
ENSMUSG00000026966	Ssna1
ENSMUSG00000026971	Itgb6
ENSMUSG00000026972	Arrdc1
ENSMUSG00000026974	Zmynd19
ENSMUSG00000026979	Psd4
ENSMUSG00000026981	Il1rn
ENSMUSG00000026991	Pkp4
ENSMUSG00000026999	Nup35
ENSMUSG00000027002	Nckap1
ENSMUSG00000027007	Ssfa2
ENSMUSG00000027009	Itga4
ENSMUSG00000027012	Dync1i2
ENSMUSG00000027022	Xirp2
ENSMUSG00000027030	Stk39
ENSMUSG00000027077	Smtnl1
ENSMUSG00000027082	Tfpi
ENSMUSG00000027087	Itgav
ENSMUSG00000027091	Zc3h15
ENSMUSG00000027107	Chrna1
ENSMUSG00000027108	Ola1
ENSMUSG00000027109	Sp3
ENSMUSG00000027111	Itga6
ENSMUSG00000027115	Kif18a
ENSMUSG00000027130	Slc12a6
ENSMUSG00000027162	Lin7c
ENSMUSG00000027164	Traf6
ENSMUSG00000027184	Caprin1
ENSMUSG00000027187	Cat
ENSMUSG00000027194	Ttc17
ENSMUSG00000027195	Hsd17b12
ENSMUSG00000027200	Sema6d
ENSMUSG00000027204	Fbn1
ENSMUSG00000027208	Fgf7
ENSMUSG00000027224	Duoxa1
ENSMUSG00000027227	Sord
ENSMUSG00000027238	Frmd5
ENSMUSG00000027239	Mdk
ENSMUSG00000027245	Hypk
ENSMUSG00000027247	Arhgap1
ENSMUSG00000027248	Pdia3
[truncated: 4,900 more rows]

## Sheet: C
Gene
Anxa2
Ift27
Dcxr
B2m
Ifitm3
Rgs19
Efna4
Bmp4
Xrcc6bp1
Tubb6
Tubb2a
Tmem216
Tcf15
Lgals1
Id1
Apmap
Hbegf
Hist1h3g
B9d2
Tspan14
Tmsb4x
Hist1h3h
Hist1h3e
Tnfrsf12a
1700027J19Rik
Slc39a4
2010005H15Rik
Hist1h4n
Zp3
Tbc1d10a
Cldn4
Pard6a
Hmox1
Slc52a2
Tmem185a
Twf2
1810055G02Rik
Dtnbp1
B9d1
Hist1h3a
Hist1h3i
Tmem138
Hilpda
Minpp1
Ccnf
Ckap4
Bag3
Aurkb
Stx7
Ccs
Hes1
Ctgf
Hist1h4b
Xrcc5
Gipc1
Cenpv
Mad2l1bp
Chmp2b
Ckap2l
Arl6ip5
Aunip
Cdk5
Dxo
Mzt2
Cat
Csrp2
Angptl4
Plaur
Haus7
Ccdc85b
Cyr61
Slc46a1
Hist1h4c
Tfpt
Hmgcs1
Ndc80
Gtse1
Comt
Plk1
Ift43
Arhgef39
Acot13
Caml
Ass1
2610528J11Rik
Csrp1
Pink1
Eva1a
Tmem150a
Stard10
H1f0
Slc2a1
Dcaf12
Tubg1
Coro1b
S100a11
Hist1h4i
Elovl5
Tuba1a
Haus4
Dapk3
Cd151
Cd59a
Dnajc9
Cd320
Blvrb
Smpdl3b
Sox2
Fbxo5
Timp1
Rab9
Ifi30
Tagln2
Zfyve21
Fabp3
Rgcc
Mdk
Alkbh2
Tcl1
Msrb2
Uchl1
Vamp8
Elf3
Hist1h3c
Ggt1
Hist1h4d
Sparc
Crcp
Plpp1
F11r
Smagp
Selenok
Spint1
Mfsd5
Gde1
Bzw2
Cnn3
Tpm4
Plp2
Slc7a6
Ifitm2
Aurka
Cldn7
Cdc20
Sdc4
Id3
Adi1
Gjb5
Ctsl
Sh3bgrl3
Tdgf1
Spp1
