# Supplementary material for: Cell surface fluctuations regulate early embryonic lineage sorting
Source: Cell. 2022 Mar 3;185(5):777–793.e20. doi: 10.1016/j.cell.2022.01.022 (PMC8896887; doi:10.1016/j.cell.2022.01.022)
Supplement: Table S2. NC-, ERM-, or ACTN4-siRNA-treated ESC location and numbers in the chimaera blastocyst, related to Figure 6 [file mmc2.xlsx]

## Sheet: blastocyst injection
Experiment	Injected ES cells	Embryo ID	Cell No. at inside of the ICM	Cell No. at outside of the ICM
1	siNC treated	1	6	0
		2	4	1
		3	4	0
		4	3	1
		5	3	0
		6	3	0
		7	2	0
	siERM treated	1	5	2
		2	5	0
		3	3	3
		4	3	1
		5	3	0
		6	3	0
		7	1	1
		8	0	2
2	siNC treated	8	6	0
		9	5	2
		10	4	3
		11	7	0
		12	4	0
		13	7	1
		14	7	0
		15	6	1
		16	5	0
		17	1	1
	siERM	9	1	3
		10	2	6
		11	1	3
		12	1	6
3	siNC treated	18	0	2
		19	2	0
		20	1	1
		21	3	0
		22	2	0
		23	1	2
	siACNT4	1	1	1
		2	0	2
		3	0	2
		4	1	2
		5	1	1
		6	3	0
		7	1	1
		8	1	1

## Sheet: 8-cell injection
Experiment	Injected ES cells	Embryo ID	Cell No. at inside of the ICM	Cell No. at outside of the ICM
1	siNC treated	1	5	3
		2	2	0
		3	2	0
		4	1	1
		5	3	1
		6	2	2
		7	6	3
		8	5	1
		9	6	1
	siERM	1	16	4
		2	4	7
		3	15	3
		4	7	3
		5	2	2
		6	4	3
		7	2	5
		8	2	7
		9	5	6
		10	13	6
		11	7	4
		12	15	10
		13	5	9
		14	7	6
		15	8	6
		16	2	0
	siACTN4	1	5	4
		2	2	2
		3	4	3
		4	6	4
		5	6	5
		6	9	1
		7	3	1
		8	5	3
		9	4	5
		10	1	4
		11	18	5
		12	13	5
		13	3	3
2	siNC treated	10	0	2
	siERM	17	0	4
		18	0	2
		19	2	7
		20	0	13
		21	0	7
		22	0	9
		23	0	13
	siACTN4	14	0	4
		15	0	11
3	siNC treated	11	5	1
		12	7	2
		13	5	0
		14	3	2
		15	4	3
		16	2	0
		17	6	0
		18	8	2
		19	1	1
		20	2	1
		21	10	1
		22	8	3
		23	3	1
		24	3	1
	siACTN4	16	2	2
		17	1	1
		18	2	2
		19	1	2
		20	4	3
		21	2	2
		22	3	2
		23	3	2
		24	5	3
		25	4	3
		26	2	1
		27	1	3
		28	6	4
		29	5	6
